# Supplementary material for: Phytochemical, pharmacological, pharmacokinetic and toxicological characteristics of Ziziphi Spinosae Semen: a review
Source: Front Pharmacol. 2024 Nov 29;15:1504009. doi: 10.3389/fphar.2024.1504009 (PMC11639084; doi:10.3389/fphar.2024.1504009)
Supplement: Supplementary file 1 [file DataSheet1.zip]

Archive with 3 entries (2 files):
- Supplementary_Material/
- Supplementary_Material/chemical.zip
- Supplementary_Material/Supplementary_Material.docx
